# Supplementary material for: Linear ubiquitination induces NEMO phase separation to activate NF-κB signaling
Source: Life Sci Alliance. 2023 Jan 31;6(4):e202201607. doi: 10.26508/lsa.202201607 (PMC9889916; doi:10.26508/lsa.202201607)
Supplement: Supplementary file 3 [file LSA-2022-01607_SdataF2.1.xlsx]

## Sheet: 2B
Figure 2E			Effects of OTULIN on p65 translocation			n=4	1,2, 3 and 4 represents biological replicates
WT NEMO	p65 translocated	total cells counted	Percentage
1	52	60	86.6667
2	37	45	82.2222
3	45	58	77.5862
4	49	62	79.0323
Average		225	81.3768
WT NEMO + WT OTULIN	p65 translocated	total	Percentage
1	9	50	18
2	11	57	19.2982
3	8	64	12.5
4	18	54	33.3333
Average		225	20.7829
